# Supplementary material for: The Functional Significance of High Cysteine Content in Eye Lens γ-Crystallins
Source: Biomolecules. 2024 May 17;14(5):594. doi: 10.3390/biom14050594 (PMC11118217; doi:10.3390/biom14050594)
Supplement: Supplementary file 1 [file biomolecules-14-00594-s001.zip]

Archive with 2 entries (2 files):
- crystallin_cysteines_SI.pdf
- D-I-Tasser_output.zip
